# Supplementary material for: Performance Analysis of Conventional Machine Learning Algorithms for Diabetic Sensorimotor Polyneuropathy Severity Classification
Source: Diagnostics (Basel). 2021 Apr 28;11(5):801. doi: 10.3390/diagnostics11050801 (PMC8146253; doi:10.3390/diagnostics11050801)
Supplement: Supplementary file 1 [file diagnostics-11-00801-s001.zip]

Archive with 1 entries (1 files):
- diagnostics-1153709-supplementary.pdf
